# Supplementary material for: Transcriptomic Sequencing Analysis on Key Genes and Pathways Regulating Cadmium (Cd) in Ryegrass (Lolium perenne L.) under Different Cadmium Concentrations
Source: Toxics. 2022 Nov 28;10(12):734. doi: 10.3390/toxics10120734 (PMC9782025; doi:10.3390/toxics10120734)
Supplement: Supplementary file 1 [file toxics-10-00734-s001.zip]

Archive with 1 entries (1 files):
- toxics-1965342-supplementary materials.pdf
